# Supplementary material for: Conserved Evolution of MHC Supertypes among Japanese Frogs Suggests Selection for Bd Resistance
Source: Animals (Basel). 2023 Jun 27;13(13):2121. doi: 10.3390/ani13132121 (PMC10340028; doi:10.3390/ani13132121)
Supplement: Supplementary file 1 [file animals-13-02121-s001.zip]

Archive with 1 entries (1 files):
- animals-2429889-supplementary.pdf
